# Supplementary material for: Efficacy and harms of tocilizumab for the treatment of COVID-19 patients: A systematic review and meta-analysis
Source: PLoS One. 2022 Jun 3;17(6):e0269368. doi: 10.1371/journal.pone.0269368 (PMC9165853; doi:10.1371/journal.pone.0269368)
Supplement: S2 File — (XLSM) [file pone.0269368.s002.xlsm]

## Sheet: Intro
	Instructions for the assessment form					Instructions for the summary					Instructions for the figure					Instructions for generating a print view					Instructions for the discrepancy check

## Sheet: Results
Basic information													Domain 1. Randomization process										Domain 2. Deviations from intended interventions																		Domain 3. Mising outcome data
Time	Unique ID	Assessor	Study ID	Reference	Experimental	Comparator	Outcome	Results	Aim	Effect of adhering to intervention?	Weight	Sources	1.1	1.2	Note for 1.1&1.2	1.3	Note for 1.3	1.0 Algorithm result	1.0 Assessor's Judgement	1.0 General note	1.0 Optional Question	1.0 Note for optional question	2.1	2.2	Note for 2.1&2.2	2.3	Note for 2.3	2.4	Note for 2.4	2.5	Note for 2.5	2.6	Note for 2.6	2.7	Note for 2.7	2.0 Algorithm result	2.0 Assessor's Judgement	2.0 General Notes	2.0 Optional Question	2.0 Note for optional question	3.1	Note for 3.1	3.2	Note for 3.2	3.3	Note for 3.3&3.4	3.4	Note for 3.4 (not use)	3.0 Algorithm result
2021/04/08 18.15	1	APDR AP AVH	Salvarani RCT	Salvarani et al	Tocilizumab	Standard of Care	Clinical Worsening at Day 14	TCZ 17/60 vs SOC 17/63; RR 1.05 (95%CI 0.59-1.86)	assignment to intervention (the 'intention-to-treat' effect)	NA	1	Journal article(s) with results of the trial	Y	Y	Patients were randomized using a web-based system with a 1:1 allocation ratio. Randomization was stratified by center.	Y	There were differences on baseline characteristics such as Male Gender, CRP, Platelet Count, Ferritin, D-Dimer, IL-6, and use of other treatments such as Hydroychloroquine, Antiretrovirals.	Some concerns	Some concerns	(i.1) The allocation sequence was adequately concealed AND (i.2.2) Baseline differences between intervention groups suggest a problem with the randomization process.			Y	Y	Multicenter, open-label randomized clinical trial aimed at assessing the efficacy of early administration of tocilizumab vs standard therapy in hospitalized patients with COVID-19 pneumonia.	Y	8 patients did not receive the treatment according to the protocol (6 in the control arm and 2 in the experimental arm), and 2 noneligible patients were excluded from the analyses per protocol. 5 vs 7 received steroids (which was not allowed).	PN	Outcome ITT 17/60 vs 17/62 RR 1.05 (0.59-1.86)_x000D_Outcome PPA 15/57 vs 17/56 RR 0.87 (0.48-1.56)	NA		Y	ITT primary analysis, PP analysis shown in the supplement. Similar results.	NA		Some concerns	Some concerns	(i) Participants, carers or people delivering the interventions were aware of intervention groups during the trial. AND (ii.1.1) There were deviations from intended interventions that arose because of the trial context AND (ii.1.1.1) These deviations were not likely to have affected the outcome			Y	Outcome data was available for all patients.	NA		NA		NA		Low
2020/12/19 21.15	2	APDR AP AVH	Hermine RCT	Hermine et al	Tocilizumab + Standard of Care	Standard of Care	Clinical Wosening at Day 4	TCZ 12/63 VS SOC 19/67; RR 0.67 (95%CI 0.36-1.27)	assignment to intervention (the 'intention-to-treat' effect)	NA	1	Journal article(s) with results of the trial	Y	Y	Participants were randomly assigned in a 1:1 ratio to receive TCZ plus usual care (TCZ group) or usual care alone (UC group) via a web-based secure centralized system. An independent statistician provided a computer-generated assignment randomization list stratified by center and blocked with varying block sizes unknown to the investigators.	PN	There were no important between-group differences at enrollment.	Low	Low	(i) The allocation sequence was adequately concealed_x000D_AND_x000D_(ii.1) Any baseline differences observed between intervention groups appear to be compatible with chance_x000D_			Y	Y	open-label trial	PN	In Toci group only 3 did not receive drug due to refusal or techical problem while no one in the usual care group received toci.	NA		NA		Y	ITT analysis	NA		Low	Low	(ii.1) Participants, carers or peopledelivering the interventions were aware of intervention groups during the trial AND (ii.2) No deviations from intended intervention arose because of the trial context			Y	All data was available.	NA		NA		NA		Low
2020/12/19 21.16	3	APDR AP AVH	Stone RCT	Stone et al	Tocilizumab + Standard of Care	Placebo + Standard of Care	Mechanical ventilation or Death at 28 days	TCZ 17/161 vs. SOC 10/81; HR 0.83 (95%CI 0.38-1.81)	assignment to intervention (the 'intention-to-treat' effect)	NA	1	Journal article(s) with results of the trial	Y	Y	Patients were randomly assisgned in a 2:1 ratio to receiveve SoC + Tocilizumab or Placebo. Randomization was performed with randomly permuted blocks of sizes 3 and 6.	Y	There were differences in baseline characteristics such as Median Age, Diabetes Mellitus, Ordinal Scale score 3, CRP, Ferritin level, D-Dimer.	Some concerns	Some concerns	i) The allocation sequence was adequately concealed AND i.2.2 Baseline differences between intervention groups suggest a problem with the randomization process.	Unpredictable		N	N	The study was a randomized, double-blind, placebo-controlled trial.	NA		NA		NA		Y	The authors used a modified intention-to-treat population based on description on Table 2.	NA		Low	Low	i. Participants, carers, and people delivering the interventions were unaware of intervention groups during the trial AND ii. An appropiate analysis was used to estimate the effect of assignment to intervention.	Unpredictable		Y	There are no missing data on intervention or control groups.	NA		NA		NA		Low
2020/12/19 21.16	4	APDR AP AVH	Rosas RCT	Rosas et al	Tocilizumab + Standard of Care	Placebo + Standard of Care	Clinical Status at Day 28	Median 7-point score: TCZ 1.0 (1.0-1.0) vs. SOC 2.0 (1.0-4.0); OR 1.19 (95%CI 0.81-1.76)	assignment to intervention (the 'intention-to-treat' effect)	NA	1	“Grey literature” (e.g. unpublished thesis)	Y	Y	Patients were randomized in a 2:1 ratio using an interactive voice or web-based response system and permuted-block randomization.	Y	There were some differences in baseline characteristics such as Race, Ordinal Scale for Clinica Status, IL-6, Ferritin level, Comorbidities, Diabetes Mellitus, Steroid and Antiviral Use.	Some concerns	Some concerns	i. The allocation sequence was adequately concealed AND ii. Baseline differences between intervention groups suggets a problem with randomization process.	Unpredictable		N	N	The study was a randomized, double-blinded, placebo-controlled trial.	NA		NA		NA		Y	The authors used a modified-intention to treat analysis.	NA		Low	Low	i. Participants, carers and people delivering the interventions were unaware of intervention groups during the trial AND ii. An appropiate analysis was used to estimate the effect of assignment to intervention.	Unpredictable		Y	Outcome data was available for all participants randomized.	NA		NA		NA		Low
2020/12/19 21.35	5	AP AVH	Salama RCT	Salama et al.	Tocilizumab + Standard of Care	Placebo + Standard of Care	Mechanical ventilation or Death at 28 days	TCZ NA/249 (KM 12.0%) vs SOC: NA/128 (KM 19.3%); HR 0.56 (95%CI 0.33-0.97)	assignment to intervention (the 'intention-to-treat' effect)	NA	1	Journal article(s) with results of the trial	Y	Y	Randomizaiton was performed using permuted-block randomization and an interactive voice- or Web-response system	N	No big differences between groups	Low	Low	The allocation sequence was adequately concealed AND Any baseline differences observed between intervention groups appear to be compatible with chance AND The allocation sequence was random			N	NI	Double blind but no information on who was blinded.	N	Some patients withdrew from the trial but no because of deviations.	NA		NA		PN	Authors used "modified" ITT (all patients who underwent randomiza- tion and received either tocilizumab or placebo).	PN	Exclusions at analysis with composite outcome does not result in significant effect of tocilizumab when mITT is performed.	Some concerns	Some concerns	An appropriate analysis was not used to estimate the effect of assignment to intervention AND the potential impact (on the estimated effect of intervention) of the failure to analyse participants in the group to which they were randomized was not substantial			Y	Modified analysis with nearly all in both groups: TCZ: 249/259 and Placebo: 128/129 with primary outcome data.	NA		NA		NA		Low
2021/01/11 22.09	6	AP AVH	Gordon RCT	Gordon et al	Tocilizumab	Standard of Care	In-hospital death by 21 days	TCZ 98/350 vs Control: 142/397, RR 0.78 (95%CI 0.63-0.97)	assignment to intervention (the 'intention-to-treat' effect)	NA	1	Journal article(s) with results of the trial	Y	Y	Randomizaton via centralized computer program	N	Differences at baseline are minimal	Low	Low	The allocation sequence was adequately concealed AND any baseline differences observed between intervention groups appear to be compatible with chance AND the allocation sequence was random			Y	PY	Investigational drugs were open label	PN	No mention of deviations from the intended interventions.	NA		NA		Y	ITT was used	NA		Low	Low	Participants, carers or people delivering the interventions were aware of intervention groups during the trial AND No deviations from intended intervention arose because of the trial context. AND An appropriate analysis was used to estimate the effect of assignment to intervention			Y	Nearly all data was included in analyses (99%).	NA		NA		NA		Low
2021/04/08 18.24	7	AP AVH	Veiga RCT	Veiga et al	Tocilizumab	Standard of care	Mortality at 15 days	TCZ 11/65 vs SOC 2/64; OR 6.42 95%CI: 1.59-43.2	assignment to intervention (the 'intention-to-treat' effect)	NA	1	Journal article(s) with results of the trial	Y	Y	Randomization using R software and concealment by a central automated web accessed system	PN	differences between groups are not large	Low	Low	(i) The allocation sequence was adequately concealed AND Any baseline differences observed between intervention groups appear to be compatible with chance AND The allocation sequence was random			N	Y	This was an open label study	N	There were not deviations from the intended inetrventions.	NA		NA		Y	ITT was used	NA		Low	Low	Participants, carers or people delivering the interventions were aware of intervention groups during the trial AND No deviations from intended intervention arose because of the trial context AND An appropriate analysis was used to estimate the effect of assignment to intervention			Y	All data are accounted for in tables,	NA		NA		NA		Low
2021/03/07 10.50	8	APDR RCV AVH	Horby RCT	Horby et al	Tocilizumab	Standard of care	All-cause mortality at 28 days	TCZ 596/2022 VS SOC 694/2094; RR 0.86 (95%IC 0.77-0.96)	assignment to intervention (the 'intention-to-treat' effect)	NA	1	Journal article(s) with results of the trial	Y	Y	Patients who were eligible for randomisation to tocilizumab were assigned to either usual standard of care or usual standard of care plus tocilizumab in a 1:1 ratio using web-based simple (unstratified) randomisation with allocation concealed until after randomisation.	N	Differences at baseline are minimal.	Low	Low	The allocation sequence was adequately concealed AND any baseline differences observed between intervention groups appear to be compatible with chance AND the allocation sequence was random	Unpredictable		Y	Y	Participants and local study staff were not masked to the allocated treatment. The steering committee, investigators, and all others involved in the trial were masked to the outcome data during the trial.	N	There were not deviations from the intended inetrventions.	NA		NA		Y	Intention-to-treat comparison analysis.	NA		Low	Low	Participants, carers or people delivering the interventions were aware of intervention groups during the trial AND No deviations from intended intervention arose because of the trial context AND An appropriate analysis was used to estimate the effect of assignment to intervention	Unpredictable		Y	Outcome data were available for all randomized participants	NA		NA		NA		Low
2021/04/08 17.37	9	AP AVH	Soin RCT	Soin et al	Tocilizumab + Standard of Care	Standard of care	Progression of COVID-19 (moderate to severe or severe to death) at 14 days	TCZ 8/91 (9%) vs. 11/88 (13%), ARD: –3·71% [95% CI –18·23 to 11·19]	assignment to intervention (the 'intention-to-treat' effect)	NA	1	Journal article(s) with results of the trial	Y	Y	Randomisation sequence generated using SAS, also allocation with a pregenerated sequence provides by the investigational medicinal product team	PY	Differences in type 2 diabetes, disease severity, remdesivir usage, ICU	Some concerns	Some concerns	The allocation sequence was adequately concealed AND Baseline differences between intervention groups suggest a problem with the randomization process			Y	Y	This was an open label RCT	PY	One SOC patient received TCZ inadvertently, and another SOC patient withdraw consent after randomization.	PN	The proportion of deviations was too low to affect the outcome.	NA		Y	modified ITT was used in this RCT. Patients with at least one post-baseline assessment were included.	NA		Some concerns	Some concerns	(ii.1.1) There were deviations from intended interventions that arose because of the trial context AND (ii.1.1.1) These deviations were not likely to have affected the outcome AND no questions at high risk of bias			Y	Nearly all randomized patients had this outcome available.	NA		NA		NA		Low
[truncated: 35 more columns]

## Sheet: Summary
Unique ID	Reviewer	Study ID	Reference	Experimental	Comparator	Outcome	Result	Aim	Effect of adhering to intervention?	Weight	Randomization process	Deviations from intended interventions	Mising outcome data	Measurement of the outcome	Selection of the reported result	Overall Bias					Randomization process	Deviations from intended interventions	Mising outcome data	Measurement of the outcome	Selection of the reported result	Overall Bias
1	APDR AP AVH	Salvarani RCT	Salvarani et al	Tocilizumab	Standard of Care	Clinical Worsening at Day 14	TCZ 17/60 vs SOC 17/63; RR 1.05 (95%CI 0.59-1.86)	assignment to intervention (the 'intention-to-treat' effect)	NA	1	Some concerns	Some concerns	Low	Low	Low	Some concerns				Assignment to intervention (the 'intention-to-treat' effect)
2	APDR AP AVH	Hermine RCT	Hermine et al	Tocilizumab + Standard of Care	Standard of Care	Clinical Wosening at Day 4	TCZ 12/63 VS SOC 19/67; RR 0.67 (95%CI 0.36-1.27)	assignment to intervention (the 'intention-to-treat' effect)	NA	1	Low	Low	Low	Low	Low	Low				Total number of study = 9
3	APDR AP AVH	Stone RCT	Stone et al	Tocilizumab + Standard of Care	Placebo + Standard of Care	Mechanical ventilation or Death at 28 days	TCZ 17/161 vs. SOC 10/81; HR 0.83 (95%CI 0.38-1.81)	assignment to intervention (the 'intention-to-treat' effect)	NA	1	Some concerns	Low	Low	Low	Some concerns	Some concerns				Low risk	55.6	66.7	100	100	55.6	22.2
4	APDR AP AVH	Rosas RCT	Rosas et al	Tocilizumab + Standard of Care	Placebo + Standard of Care	Clinical Status at Day 28	Median 7-point score: TCZ 1.0 (1.0-1.0) vs. SOC 2.0 (1.0-4.0); OR 1.19 (95%CI 0.81-1.76)	assignment to intervention (the 'intention-to-treat' effect)	NA	1	Some concerns	Low	Low	Low	Low	Some concerns				Some concerns	44.4	33.3	0	0	33.3	66.7
5	AP AVH	Salama RCT	Salama et al.	Tocilizumab + Standard of Care	Placebo + Standard of Care	Mechanical ventilation or Death at 28 days	TCZ NA/249 (KM 12.0%) vs SOC: NA/128 (KM 19.3%); HR 0.56 (95%CI 0.33-0.97)	assignment to intervention (the 'intention-to-treat' effect)	NA	1	Low	Some concerns	Low	Low	Some concerns	Some concerns				High risk	0	0	0	0	11.1	11.1
6	AP AVH	Gordon RCT	Gordon et al	Tocilizumab	Standard of Care	In-hospital death by 21 days	TCZ 98/350 vs Control: 142/397, RR 0.78 (95%CI 0.63-0.97)	assignment to intervention (the 'intention-to-treat' effect)	NA	1	Low	Low	Low	Low	Some concerns	Some concerns				Adhering to intervention (the 'per-protocol' effect)
7	AP AVH	Veiga RCT	Veiga et al	Tocilizumab	Standard of care	Mortality at 15 days	TCZ 11/65 vs SOC 2/64; OR 6.42 95%CI: 1.59-43.2	assignment to intervention (the 'intention-to-treat' effect)	NA	1	Low	Low	Low	Low	High	High				Total number of study = 0
8	APDR RCV AVH	Horby RCT	Horby et al	Tocilizumab	Standard of care	All-cause mortality at 28 days	TCZ 596/2022 VS SOC 694/2094; RR 0.86 (95%IC 0.77-0.96)	assignment to intervention (the 'intention-to-treat' effect)	NA	1	Low	Low	Low	Low	Low	Low				Low risk
9	AP AVH	Soin RCT	Soin et al	Tocilizumab + Standard of Care	Standard of care	Progression of COVID-19 (moderate to severe or severe to death) at 14 days	TCZ 8/91 (9%) vs. 11/88 (13%), ARD: –3·71% [95% CI –18·23 to 11·19]	assignment to intervention (the 'intention-to-treat' effect)	NA	1	Some concerns	Some concerns	Low	Low	Low	Some concerns				Some concerns
																				High risk

## Sheet: Figures
Studies with intention-to-treat	Unique ID	Study ID	Experimental	Comparator	Outcome	Weight	Randomization process	Deviations from intended interventions	Missing outcome data	Measurement of the outcome	Selection of the reported result	Overall					Studies with pre-protocol	Unique ID	Study ID	Experimental	Comparator	Outcome	Weight	Randomization process	Deviations from intended interventions	Missing outcome data	Measurement of the outcome	Selection of the reported result	Overall
	1	Salvarani RCT	Tocilizumab	Standard of Care	Clinical Worsening at Day 14	1	Some concerns	Some concerns	Low	Low	Low	Some concerns
	2	Hermine RCT	Tocilizumab + Standard of Care	Standard of Care	Clinical Wosening at Day 4	1	Low	Low	Low	Low	Low	Low
	3	Stone RCT	Tocilizumab + Standard of Care	Placebo + Standard of Care	Mechanical ventilation or Death at 28 days	1	Some concerns	Low	Low	Low	Some concerns	Some concerns
	4	Rosas RCT	Tocilizumab + Standard of Care	Placebo + Standard of Care	Clinical Status at Day 28	1	Some concerns	Low	Low	Low	Low	Some concerns
	5	Salama RCT	Tocilizumab + Standard of Care	Placebo + Standard of Care	Mechanical ventilation or Death at 28 days	1	Low	Some concerns	Low	Low	Some concerns	Some concerns
	6	Gordon RCT	Tocilizumab	Standard of Care	In-hospital death by 21 days	1	Low	Low	Low	Low	Some concerns	Some concerns
	7	Veiga RCT	Tocilizumab	Standard of care	Mortality at 15 days	1	Low	Low	Low	Low	High	High
	8	Horby RCT	Tocilizumab	Standard of care	All-cause mortality at 28 days	1	Low	Low	Low	Low	Low	Low
	9	Soin RCT	Tocilizumab + Standard of Care	Standard of care	Progression of COVID-19 (moderate to severe or severe to death) at 14 days	1	Some concerns	Some concerns	Low	Low	Low	Some concerns

## Sheet: Print (ITT)
Unique ID	1	Study ID	Salvarani RCT	Assessor	APDR AP AVH
Ref or Label	Salvarani et al	Aim	assignment to intervention (the 'intention-to-treat' effect)
Experimental	Tocilizumab	Comparator	Standard of Care	Source	Journal article(s) with results of the trial
Outcome	Clinical Worsening at Day 14	Results	TCZ 17/60 vs SOC 17/63; RR 1.05 (95%CI 0.59-1.86)	Weight	1
Domain	Signalling question			Response	Comments
Bias arising from the randomization process	1.1 Was the allocation sequence random?			Y	Patients were randomized using a web-based system with a 1:1 allocation ratio. Randomization was stratified by center.
	1.2 Was the allocation sequence concealed until participants were enrolled and assigned to interventions?			Y
	1.3 Did baseline differences between intervention groups suggest a problem with the randomization process?			Y	There were differences on baseline characteristics such as Male Gender, CRP, Platelet Count, Ferritin, D-Dimer, IL-6, and use of other treatments such as Hydroychloroquine, Antiretrovirals.
	Risk of bias judgement			Some concerns	(i.1) The allocation sequence was adequately concealed AND (i.2.2) Baseline differences between intervention groups suggest a problem with the randomization process.
Bias due to deviations from intended interventions	2.1.Were participants aware of their assigned intervention during the trial?			Y	Multicenter, open-label randomized clinical trial aimed at assessing the efficacy of early administration of tocilizumab vs standard therapy in hospitalized patients with COVID-19 pneumonia.
	2.2.Were carers and people delivering the interventions aware of participants' assigned intervention during the trial?			Y
	2.3. If Y/PY/NI to 2.1 or 2.2: Were there deviations from the intended intervention that arose because of the experimental context?			Y	8 patients did not receive the treatment according to the protocol (6 in the control arm and 2 in the experimental arm), and 2 noneligible patients were excluded from the analyses per protocol. 5 vs 7 received steroids (which was not allowed).
	2.4 If Y/PY to 2.3: Were these deviations likely to have affected the outcome?			PN	Outcome ITT 17/60 vs 17/62 RR 1.05 (0.59-1.86)_x000D_Outcome PPA 15/57 vs 17/56 RR 0.87 (0.48-1.56)
	2.5. If Y/PY/NI to 2.4: Were these deviations from intended intervention balanced between groups?			NA
	2.6 Was an appropriate analysis used to estimate the effect of assignment to intervention?			Y	ITT primary analysis, PP analysis shown in the supplement. Similar results.
	2.7 If N/PN/NI to 2.6: Was there potential for a substantial impact (on the result) of the failure to analyse participants in the group to which they were randomized?			NA
	Risk of bias judgement			Some concerns	(i) Participants, carers or people delivering the interventions were aware of intervention groups during the trial. AND (ii.1.1) There were deviations from intended interventions that arose because of the trial context AND (ii.1.1.1) These deviations were not likely to have affected the outcome
Bias due to missing outcome data	3.1 Were data for this outcome available for all, or nearly all, participants randomized?			Y	Outcome data was available for all patients.
	3.2 If N/PN/NI to 3.1: Is there evidence that result was not biased by missing outcome data?			NA
	3.3 If N/PN to 3.2: Could missingness in the outcome depend on its true value?			NA
	3.4 If Y/PY/NI to 3.3: Is it likely that missingness in the outcome depended on its true value?			NA
	Risk of bias judgement			Low	i) Outcome data was available for all, or nearly all, randomized participants
Bias in measurement of the outcome	4.1 Was the method of measuring the outcome inappropriate?			N	Clinical Worsening measured by: ICU with MV (criteria por MV were PaFio2<150, RR>30, respiratory distress o multiorgan failure), Death, Pa02/Fi02 <150
	4.2 Could measurement or ascertainment of the outcome have differed between intervention groups?			N	Same way of measuring outcome (hard outcome).
	4.3 Were outcome assessors aware of the intervention received by study participants?			Y	Open-Label trial
	4.4 If Y/PY/NI to 4.3: Could assessment of the outcome have been influenced by knowledge of intervention received?			PN	Hard Outcome
	4.5 If Y/PY/NI to 4.4: Is it likely that assessment of the outcome was influenced by knowledge of intervention received?			NA
	Risk of bias judgement			Low	(i) The method of measuring the outcome was not inappropriate AND (ii) The measurement or ascertainment of the outcome did not differ between intervention groups AND (iii.2) The assessment of the outcome could not have been influenced by knowledge of the intervention received
Bias in selection of the reported result	5.1 Were the data that produced this result analysed in accordance with a pre-specified analysis plan that was finalized before unblinded outcome data were available for analysis?			Y	All the analysis is pre-specified in the protocol.
	5.2 ... multiple eligible outcome measurements (e.g. scales, definitions, time points) within the outcome domain?			N	No multiple outcome measurements.
	5.3 ... multiple eligible analyses of the data?			N	Only the ITT and Per protocol analysis specified in the protocol.
	Risk of bias judgement			Low	i) The data were analysed in accordance with a pre-specified plan that was finalized before unblinded outcome data were available for analysis AND (ii) The result being assessed is unlikely to have been selected, on the basis of the results, from multiple outcome measurements (e.g. scales, definitions, time points) within the outcome domain AND (iii) Reported outcome data are unlikely to have bee…
Overall bias	Risk of bias judgement			Some concerns	There were some concerns on the randomization process and there were deviations from the intended intervention in this RCT.
Unique ID	2	Study ID	Hermine RCT	Assessor	APDR AP AVH
Ref or Label	Hermine et al	Aim	assignment to intervention (the 'intention-to-treat' effect)
Experimental	Tocilizumab + Standard of Care	Comparator	Standard of Care	Source	Journal article(s) with results of the trial
Outcome	Clinical Wosening at Day 4	Results	TCZ 12/63 VS SOC 19/67; RR 0.67 (95%CI 0.36-1.27)	Weight	1
Domain	Signalling question			Response	Comments
Bias arising from the randomization process	1.1 Was the allocation sequence random?			Y	Participants were randomly assigned in a 1:1 ratio to receive TCZ plus usual care (TCZ group) or usual care alone (UC group) via a web-based secure centralized system. An independent statistician provided a computer-generated assignment randomization list stratified by center and blocked with varying block sizes unknown to the investigators.
	1.2 Was the allocation sequence concealed until participants were enrolled and assigned to interventions?			Y
	1.3 Did baseline differences between intervention groups suggest a problem with the randomization process?			PN	There were no important between-group differences at enrollment.
	Risk of bias judgement			Low	(i) The allocation sequence was adequately concealed_x000D_AND_x000D_(ii.1) Any baseline differences observed between intervention groups appear to be compatible with chance_x000D_
Bias due to deviations from intended interventions	2.1.Were participants aware of their assigned intervention during the trial?			Y	open-label trial
	2.2.Were carers and people delivering the interventions aware of participants' assigned intervention during the trial?			Y
	2.3. If Y/PY/NI to 2.1 or 2.2: Were there deviations from the intended intervention that arose because of the experimental context?			PN	In Toci group only 3 did not receive drug due to refusal or techical problem while no one in the usual care group received toci.
	2.4 If Y/PY to 2.3: Were these deviations likely to have affected the outcome?			NA
	2.5. If Y/PY/NI to 2.4: Were these deviations from intended intervention balanced between groups?			NA
	2.6 Was an appropriate analysis used to estimate the effect of assignment to intervention?			Y	ITT analysis
	2.7 If N/PN/NI to 2.6: Was there potential for a substantial impact (on the result) of the failure to analyse participants in the group to which they were randomized?			NA
	Risk of bias judgement			Low	(ii.1) Participants, carers or peopledelivering the interventions were aware of intervention groups during the trial AND (ii.2) No deviations from intended intervention arose because of the trial context
Bias due to missing outcome data	3.1 Were data for this outcome available for all, or nearly all, participants randomized?			Y	All data was available.
	3.2 If N/PN/NI to 3.1: Is there evidence that result was not biased by missing outcome data?			NA
	3.3 If N/PN to 3.2: Could missingness in the outcome depend on its true value?			NA
	3.4 If Y/PY/NI to 3.3: Is it likely that missingness in the outcome depended on its true value?			NA
	Risk of bias judgement			Low	(i) Outcome data were available for all, or nearly all, randomized participants
Bias in measurement of the outcome	4.1 Was the method of measuring the outcome inappropriate?			N	The proportion of patients dead or needing noninvasive or mechanical ventilation on day 4 (>5 on the WHO-CPS) - hard outcome
	4.2 Could measurement or ascertainment of the outcome have differed between intervention groups?			N	Hard outcome
	4.3 Were outcome assessors aware of the intervention received by study participants?			PY
	4.4 If Y/PY/NI to 4.3: Could assessment of the outcome have been influenced by knowledge of intervention received?			PN	Hard outcome
	4.5 If Y/PY/NI to 4.4: Is it likely that assessment of the outcome was influenced by knowledge of intervention received?			NA
	Risk of bias judgement			Low	(i) The method of measuring the outcome was not inappropriate_x000D_AND_x000D_(ii) The measurement or ascertainment of the outcome did not differ between intervention groups_x000D_AND_x000D_(iii.2) The assessment of the outcome could not have been influenced by knowledge of the intervention received
Bias in selection of the reported result	5.1 Were the data that produced this result analysed in accordance with a pre-specified analysis plan that was finalized before unblinded outcome data were available for analysis?			Y	Analysis according to Protocol
	5.2 ... multiple eligible outcome measurements (e.g. scales, definitions, time points) within the outcome domain?			N	Outcome measured only one way
	5.3 ... multiple eligible analyses of the data?			N	There are multiple analyses in the supplement, however the principal reported data is according to plan
	Risk of bias judgement			Low	(i) The data were analysed in accordance with a pre-specified plan that was finalized before unblinded outcome data were_x000D_available for analysis_x000D_AND_x000D_(ii) The result being assessed is unlikely to have been selected, on the basis of the results, from multiple outcome_x000D_measurements (e.g. scales, definitions, time points) within the outcome domain_x000D_AND_x000D_(iii) Reported …
Overall bias	Risk of bias judgement			Low	There was low risk of bias in this RCT.
Unique ID	3	Study ID	Stone RCT	Assessor	APDR AP AVH
Ref or Label	Stone et al	Aim	assignment to intervention (the 'intention-to-treat' effect)
Experimental	Tocilizumab + Standard of Care	Comparator	Placebo + Standard of Care	Source	Journal article(s) with results of the trial
Outcome	Mechanical ventilation or Death at 28 days	Results	TCZ 17/161 vs. SOC 10/81; HR 0.83 (95%CI 0.38-1.81)	Weight	1
Domain	Signalling question			Response	Comments
Bias arising from the randomization process	1.1 Was the allocation sequence random?			Y	Patients were randomly assisgned in a 2:1 ratio to receiveve SoC + Tocilizumab or Placebo. Randomization was performed with randomly permuted blocks of sizes 3 and 6.
	1.2 Was the allocation sequence concealed until participants were enrolled and assigned to interventions?			Y
	1.3 Did baseline differences between intervention groups suggest a problem with the randomization process?			Y	There were differences in baseline characteristics such as Median Age, Diabetes Mellitus, Ordinal Scale score 3, CRP, Ferritin level, D-Dimer.
	Risk of bias judgement			Some concerns	i) The allocation sequence was adequately concealed AND i.2.2 Baseline differences between intervention groups suggest a problem with the randomization process.
Bias due to deviations from intended interventions	2.1.Were participants aware of their assigned intervention during the trial?			N	The study was a randomized, double-blind, placebo-controlled trial.
	2.2.Were carers and people delivering the interventions aware of participants' assigned intervention during the trial?			N
	2.3. If Y/PY/NI to 2.1 or 2.2: Were there deviations from the intended intervention that arose because of the experimental context?			NA
	2.4 If Y/PY to 2.3: Were these deviations likely to have affected the outcome?			NA
	2.5. If Y/PY/NI to 2.4: Were these deviations from intended intervention balanced between groups?			NA
	2.6 Was an appropriate analysis used to estimate the effect of assignment to intervention?			Y	The authors used a modified intention-to-treat population based on description on Table 2.
	2.7 If N/PN/NI to 2.6: Was there potential for a substantial impact (on the result) of the failure to analyse participants in the group to which they were randomized?			NA
	Risk of bias judgement			Low	i. Participants, carers, and people delivering the interventions were unaware of intervention groups during the trial AND ii. An appropiate analysis was used to estimate the effect of assignment to intervention.
Bias due to missing outcome data	3.1 Were data for this outcome available for all, or nearly all, participants randomized?			Y	There are no missing data on intervention or control groups.
	3.2 If N/PN/NI to 3.1: Is there evidence that result was not biased by missing outcome data?			NA
	3.3 If N/PN to 3.2: Could missingness in the outcome depend on its true value?			NA
	3.4 If Y/PY/NI to 3.3: Is it likely that missingness in the outcome depended on its true value?			NA
	Risk of bias judgement			Low	i. Outcome data were available for all randomized patients.
Bias in measurement of the outcome	4.1 Was the method of measuring the outcome inappropriate?			N	The primary outcome was a hard outcome, so no inappropiate measurement can be done.
	4.2 Could measurement or ascertainment of the outcome have differed between intervention groups?			N	The primary outcome was a hard outcome, so no measurement differences could be done within groups.
	4.3 Were outcome assessors aware of the intervention received by study participants?			PY	There is no explicit data regarding this.
	4.4 If Y/PY/NI to 4.3: Could assessment of the outcome have been influenced by knowledge of intervention received?			N	The primary outcome was a hard outcome, so it could not be influenced by knowledge of intervention received.
	4.5 If Y/PY/NI to 4.4: Is it likely that assessment of the outcome was influenced by knowledge of intervention received?			NA
	Risk of bias judgement			Low	i. The method of measuring the outcome was not inappropiate AND ii. The measurement or ascertainment of the outcome did not differ between intervention groups AND ii.2 The assessment of the outcomes could not have been influenced by knowledge of the intervention received.
Bias in selection of the reported result	5.1 Were the data that produced this result analysed in accordance with a pre-specified analysis plan that was finalized before unblinded outcome data were available for analysis?			N	The primary outcome analysis was changed in the protocol from proportion of patients in MV at 28 days to time from administration the treatment to requiring MV.
	5.2 ... multiple eligible outcome measurements (e.g. scales, definitions, time points) within the outcome domain?			N	No multiple eligible outcome measurements for Intubation or Death within the outcome domain.
	5.3 ... multiple eligible analyses of the data?			N	No multiple eligible analyses of the data for Intubation or Death within the outcome domain.
	Risk of bias judgement			Some concerns	i. The data were not analyzed in accordance with a pre-specified plan that was finalized before unblinded outcome data were available for analysis AND ii. The result being assessed in unlikely to have been selected on the basis of the results, from multiple outcome measurements within the outcome domain AND iii. Reported outcome data are unlikely to have been selected, on the basis of the results…
Overall bias	Risk of bias judgement			Some concerns	There were some concerns on the randomization process and selection of reported results of the RCT.
Unique ID	4	Study ID	Rosas RCT	Assessor	APDR AP AVH
Ref or Label	Rosas et al	Aim	assignment to intervention (the 'intention-to-treat' effect)
Experimental	Tocilizumab + Standard of Care	Comparator	Placebo + Standard of Care	Source	“Grey literature” (e.g. unpublished thesis)
Outcome	Clinical Status at Day 28	Results	Median 7-point score: TCZ 1.0 (1.0-1.0) vs. SOC 2.0 (1.0-4.0); OR 1.19 (95%CI 0.81-1.76)	Weight	1
Domain	Signalling question			Response	Comments
Bias arising from the randomization process	1.1 Was the allocation sequence random?			Y	Patients were randomized in a 2:1 ratio using an interactive voice or web-based response system and permuted-block randomization.
	1.2 Was the allocation sequence concealed until participants were enrolled and assigned to interventions?			Y
	1.3 Did baseline differences between intervention groups suggest a problem with the randomization process?			Y	There were some differences in baseline characteristics such as Race, Ordinal Scale for Clinica Status, IL-6, Ferritin level, Comorbidities, Diabetes Mellitus, Steroid and Antiviral Use.
	Risk of bias judgement			Some concerns	i. The allocation sequence was adequately concealed AND ii. Baseline differences between intervention groups suggets a problem with randomization process.
Bias due to deviations from intended interventions	2.1.Were participants aware of their assigned intervention during the trial?			N	The study was a randomized, double-blinded, placebo-controlled trial.
	2.2.Were carers and people delivering the interventions aware of participants' assigned intervention during the trial?			N
	2.3. If Y/PY/NI to 2.1 or 2.2: Were there deviations from the intended intervention that arose because of the experimental context?			NA
	2.4 If Y/PY to 2.3: Were these deviations likely to have affected the outcome?			NA
	2.5. If Y/PY/NI to 2.4: Were these deviations from intended intervention balanced between groups?			NA
	2.6 Was an appropriate analysis used to estimate the effect of assignment to intervention?			Y	The authors used a modified-intention to treat analysis.
	2.7 If N/PN/NI to 2.6: Was there potential for a substantial impact (on the result) of the failure to analyse participants in the group to which they were randomized?			NA
	Risk of bias judgement			Low	i. Participants, carers and people delivering the interventions were unaware of intervention groups during the trial AND ii. An appropiate analysis was used to estimate the effect of assignment to intervention.
Bias due to missing outcome data	3.1 Were data for this outcome available for all, or nearly all, participants randomized?			Y	Outcome data was available for all participants randomized.
	3.2 If N/PN/NI to 3.1: Is there evidence that result was not biased by missing outcome data?			NA
	3.3 If N/PN to 3.2: Could missingness in the outcome depend on its true value?			NA
	3.4 If Y/PY/NI to 3.3: Is it likely that missingness in the outcome depended on its true value?			NA
	Risk of bias judgement			Low	i. Outcome data were available for all randomized participants.
Bias in measurement of the outcome	4.1 Was the method of measuring the outcome inappropriate?			N	The primary outcome was Clinical Status at Day 28, based on a clinical severity score, which is a hard outcome.
	4.2 Could measurement or ascertainment of the outcome have differed between intervention groups?			N	The primary outcome was a hard outcome, so no measurement of the outcome could have differed between intervention groups.
	4.3 Were outcome assessors aware of the intervention received by study participants?			PY	The was no explicit data regarding this.
	4.4 If Y/PY/NI to 4.3: Could assessment of the outcome have been influenced by knowledge of intervention received?			N	The primary outcome was a hard outcome, so no assessment of the outcome could have been influenced by knowledge of intervention received.
	4.5 If Y/PY/NI to 4.4: Is it likely that assessment of the outcome was influenced by knowledge of intervention received?			NA
	Risk of bias judgement			Low	i. The method of measuring the outcome was not inappropiate AND ii. The measurement or ascertainment of the outcome did not differ between intervention groups AND ii.2 The assessment of the outcome could not have been influenced by knowledge of the intervention received.
Bias in selection of the reported result	5.1 Were the data that produced this result analysed in accordance with a pre-specified analysis plan that was finalized before unblinded outcome data were available for analysis?			Y	The primary outcome pre-specified on Methods is the same outcome presented in Results. There was no information of this outcome on Supplementary Materials.
	5.2 ... multiple eligible outcome measurements (e.g. scales, definitions, time points) within the outcome domain?			N	There were no multiple eligible outcome measurements within the outcome domain regarding this outcome.
	5.3 ... multiple eligible analyses of the data?			N	There wer no multiple eligible analysed of the data regarding this outcome.
	Risk of bias judgement			Low	i. The data were analysed in accordance with a pre-specified plan that was finalized before unblinded outcome data were available for analysis AND ii. The results being assessed in unlikely to have been selected on the basis of the results from multiple outcome measurements within the outcome domain AND iii. Reported outcome data are unlikely to have been selected on the basis of the results from…
Overall bias	Risk of bias judgement			Some concerns	There were some concerns on the randomization process of this RCT.
Unique ID	5	Study ID	Salama RCT	Assessor	AP AVH
Ref or Label	Salama et al.	Aim	assignment to intervention (the 'intention-to-treat' effect)
Experimental	Tocilizumab + Standard of Care	Comparator	Placebo + Standard of Care	Source	Journal article(s) with results of the trial
Outcome	Mechanical ventilation or Death at 28 days	Results	TCZ NA/249 (KM 12.0%) vs SOC: NA/128 (KM 19.3%); HR 0.56 (95%CI 0.33-0.97)	Weight	1
Domain	Signalling question			Response	Comments
Bias arising from the randomization process	1.1 Was the allocation sequence random?			Y	Randomizaiton was performed using permuted-block randomization and an interactive voice- or Web-response system
	1.2 Was the allocation sequence concealed until participants were enrolled and assigned to interventions?			Y
	1.3 Did baseline differences between intervention groups suggest a problem with the randomization process?			N	No big differences between groups
	Risk of bias judgement			Low	The allocation sequence was adequately concealed AND Any baseline differences observed between intervention groups appear to be compatible with chance AND The allocation sequence was random
Bias due to deviations from intended interventions	2.1.Were participants aware of their assigned intervention during the trial?			N	Double blind but no information on who was blinded.
	2.2.Were carers and people delivering the interventions aware of participants' assigned intervention during the trial?			NI
	2.3. If Y/PY/NI to 2.1 or 2.2: Were there deviations from the intended intervention that arose because of the experimental context?			N	Some patients withdrew from the trial but no because of deviations.
	2.4 If Y/PY to 2.3: Were these deviations likely to have affected the outcome?			NA
	2.5. If Y/PY/NI to 2.4: Were these deviations from intended intervention balanced between groups?			NA
	2.6 Was an appropriate analysis used to estimate the effect of assignment to intervention?			PN	Authors used "modified" ITT (all patients who underwent randomiza- tion and received either tocilizumab or placebo).
	2.7 If N/PN/NI to 2.6: Was there potential for a substantial impact (on the result) of the failure to analyse participants in the group to which they were randomized?			PN	Exclusions at analysis with composite outcome does not result in significant effect of tocilizumab when mITT is performed.
	Risk of bias judgement			Some concerns	An appropriate analysis was not used to estimate the effect of assignment to intervention AND the potential impact (on the estimated effect of intervention) of the failure to analyse participants in the group to which they were randomized was not substantial
Bias due to missing outcome data	3.1 Were data for this outcome available for all, or nearly all, participants randomized?			Y	Modified analysis with nearly all in both groups: TCZ: 249/259 and Placebo: 128/129 with primary outcome data.
	3.2 If N/PN/NI to 3.1: Is there evidence that result was not biased by missing outcome data?			NA
	3.3 If N/PN to 3.2: Could missingness in the outcome depend on its true value?			NA
	3.4 If Y/PY/NI to 3.3: Is it likely that missingness in the outcome depended on its true value?			NA
	Risk of bias judgement			Low	(i) Outcome data were available for all, or nearly all, randomized participants
Bias in measurement of the outcome	4.1 Was the method of measuring the outcome inappropriate?			N	The composite outcome mechanival ventilation or death are constructed with hard outcomes.
	4.2 Could measurement or ascertainment of the outcome have differed between intervention groups?			PN	Both mechanical ventilation and death are hard outcomes.
	4.3 Were outcome assessors aware of the intervention received by study participants?			NI	No information on who was blinded in the trial.
	4.4 If Y/PY/NI to 4.3: Could assessment of the outcome have been influenced by knowledge of intervention received?			PN	Mechanical ventilation and death are hard outcomes.
	4.5 If Y/PY/NI to 4.4: Is it likely that assessment of the outcome was influenced by knowledge of intervention received?			NA
	Risk of bias judgement			Low	The method of measuring the outcome was not inappropriate AND the measurement or ascertainment of the outcome did not differ between intervention groups_x000D_AND the assessment of the outcome could not have been influenced by knowledge of the intervention received
Bias in selection of the reported result	5.1 Were the data that produced this result analysed in accordance with a pre-specified analysis plan that was finalized before unblinded outcome data were available for analysis?			N	Original primary outcome was mechanical ventilation at day 28, current one was mechanical ventilation or death at day 28
	5.2 ... multiple eligible outcome measurements (e.g. scales, definitions, time points) within the outcome domain?			PN	All outcome measurements are presented in the paper
	5.3 ... multiple eligible analyses of the data?			PN	There were no multiple anaylsis
	Risk of bias judgement			Some concerns	The data were not analysed in accordance with a pre-specified plan that was finalized before unblinded outcome data were available for analysis AND the result being assessed is unlikely to have been selected, on the basis of the results, from multiple outcome measurements (e.g. scales, definitions, time points) within the outcome domain AND the result being assessed is unlikely to have been selec…
Overall bias	Risk of bias judgement			Some concerns	Some concerns were raised in two domains
Unique ID	6	Study ID	Gordon RCT	Assessor	AP AVH
Ref or Label	Gordon et al	Aim	assignment to intervention (the 'intention-to-treat' effect)
Experimental	Tocilizumab	Comparator	Standard of Care	Source	Journal article(s) with results of the trial
Outcome	In-hospital death by 21 days	Results	TCZ 98/350 vs Control: 142/397, RR 0.78 (95%CI 0.63-0.97)	Weight	1
Domain	Signalling question			Response	Comments
Bias arising from the randomization process	1.1 Was the allocation sequence random?			Y	Randomizaton via centralized computer program
	1.2 Was the allocation sequence concealed until participants were enrolled and assigned to interventions?			Y
	1.3 Did baseline differences between intervention groups suggest a problem with the randomization process?			N	Differences at baseline are minimal
	Risk of bias judgement			Low	The allocation sequence was adequately concealed AND any baseline differences observed between intervention groups appear to be compatible with chance AND the allocation sequence was random
Bias due to deviations from intended interventions	2.1.Were participants aware of their assigned intervention during the trial?			Y	Investigational drugs were open label
	2.2.Were carers and people delivering the interventions aware of participants' assigned intervention during the trial?			PY
	2.3. If Y/PY/NI to 2.1 or 2.2: Were there deviations from the intended intervention that arose because of the experimental context?			PN	No mention of deviations from the intended interventions.
	2.4 If Y/PY to 2.3: Were these deviations likely to have affected the outcome?			NA
	2.5. If Y/PY/NI to 2.4: Were these deviations from intended intervention balanced between groups?			NA
	2.6 Was an appropriate analysis used to estimate the effect of assignment to intervention?			Y	ITT was used
	2.7 If N/PN/NI to 2.6: Was there potential for a substantial impact (on the result) of the failure to analyse participants in the group to which they were randomized?			NA
	Risk of bias judgement			Low	Participants, carers or people delivering the interventions were aware of intervention groups during the trial AND No deviations from intended intervention arose because of the trial context. AND An appropriate analysis was used to estimate the effect of assignment to intervention
Bias due to missing outcome data	3.1 Were data for this outcome available for all, or nearly all, participants randomized?			Y	Nearly all data was included in analyses (99%).
	3.2 If N/PN/NI to 3.1: Is there evidence that result was not biased by missing outcome data?			NA
	3.3 If N/PN to 3.2: Could missingness in the outcome depend on its true value?			NA
	3.4 If Y/PY/NI to 3.3: Is it likely that missingness in the outcome depended on its true value?			NA
	Risk of bias judgement			Low	Outcome data were available for all, or nearly all, randomized participants
Bias in measurement of the outcome	4.1 Was the method of measuring the outcome inappropriate?			N	Mortality is a hard outcome
	4.2 Could measurement or ascertainment of the outcome have differed between intervention groups?			N	Mortality can only be measured in one way
	4.3 Were outcome assessors aware of the intervention received by study participants?			Y	This was an open label study
	4.4 If Y/PY/NI to 4.3: Could assessment of the outcome have been influenced by knowledge of intervention received?			N	Mortality is a hard outcome
	4.5 If Y/PY/NI to 4.4: Is it likely that assessment of the outcome was influenced by knowledge of intervention received?			NA
	Risk of bias judgement			Low	The method of measuring the outcome was not inappropriate AND the measurement or ascertainment of the outcome did not differ between intervention groups AND the assessment of the outcome could not have been influenced by knowledge of the intervention received
Bias in selection of the reported result	5.1 Were the data that produced this result analysed in accordance with a pre-specified analysis plan that was finalized before unblinded outcome data were available for analysis?			N	Original primary outcome was 60 day mortality; current primary outcome is a composite of in-hospital mortality and days alive and not receiving organ support in ICU
	5.2 ... multiple eligible outcome measurements (e.g. scales, definitions, time points) within the outcome domain?			N	Only one way to measure mortality
	5.3 ... multiple eligible analyses of the data?			PN	Several outcomes were measured but all are reported
	Risk of bias judgement			Some concerns	The data were not analysed in accordance with a pre-specified plan that was finalized before unblinded outcome data were available for analysis AND the result being assessed is unlikely to have been selected, on the basis of the results, from multiple outcome measurements (e.g. scales, definitions, time points) within the outcome domain AND The result being assessed is unlikely to have been selec…
Overall bias	Risk of bias judgement			Some concerns	The study is judged to raise some concerns in at least one domain for this result, but not to be at high risk of bias for any domain
Unique ID	7	Study ID	Veiga RCT	Assessor	AP AVH
Ref or Label	Veiga et al	Aim	assignment to intervention (the 'intention-to-treat' effect)
Experimental	Tocilizumab	Comparator	Standard of care	Source	Journal article(s) with results of the trial
Outcome	Mortality at 15 days	Results	TCZ 11/65 vs SOC 2/64; OR 6.42 95%CI: 1.59-43.2	Weight	1
Domain	Signalling question			Response	Comments
Bias arising from the randomization process	1.1 Was the allocation sequence random?			Y	Randomization using R software and concealment by a central automated web accessed system
	1.2 Was the allocation sequence concealed until participants were enrolled and assigned to interventions?			Y
	1.3 Did baseline differences between intervention groups suggest a problem with the randomization process?			PN	differences between groups are not large
	Risk of bias judgement			Low	(i) The allocation sequence was adequately concealed AND Any baseline differences observed between intervention groups appear to be compatible with chance AND The allocation sequence was random
Bias due to deviations from intended interventions	2.1.Were participants aware of their assigned intervention during the trial?			N	This was an open label study
	2.2.Were carers and people delivering the interventions aware of participants' assigned intervention during the trial?			Y
	2.3. If Y/PY/NI to 2.1 or 2.2: Were there deviations from the intended intervention that arose because of the experimental context?			N	There were not deviations from the intended inetrventions.
	2.4 If Y/PY to 2.3: Were these deviations likely to have affected the outcome?			NA
	2.5. If Y/PY/NI to 2.4: Were these deviations from intended intervention balanced between groups?			NA
	2.6 Was an appropriate analysis used to estimate the effect of assignment to intervention?			Y	ITT was used
	2.7 If N/PN/NI to 2.6: Was there potential for a substantial impact (on the result) of the failure to analyse participants in the group to which they were randomized?			NA
	Risk of bias judgement			Low	Participants, carers or people delivering the interventions were aware of intervention groups during the trial AND No deviations from intended intervention arose because of the trial context AND An appropriate analysis was used to estimate the effect of assignment to intervention
Bias due to missing outcome data	3.1 Were data for this outcome available for all, or nearly all, participants randomized?			Y	All data are accounted for in tables,
	3.2 If N/PN/NI to 3.1: Is there evidence that result was not biased by missing outcome data?			NA
	3.3 If N/PN to 3.2: Could missingness in the outcome depend on its true value?			NA
	3.4 If Y/PY/NI to 3.3: Is it likely that missingness in the outcome depended on its true value?			NA
	Risk of bias judgement			Low	Outcome data were available for all, or nearly all, randomized participants
Bias in measurement of the outcome	4.1 Was the method of measuring the outcome inappropriate?			N	Mortality is a hard outcome
	4.2 Could measurement or ascertainment of the outcome have differed between intervention groups?			N	Mortality have only one way of measurement
	4.3 Were outcome assessors aware of the intervention received by study participants?			Y	Hospital researches were unblinded to treatment assignment
	4.4 If Y/PY/NI to 4.3: Could assessment of the outcome have been influenced by knowledge of intervention received?			N	Mortality is a hard outcome
	4.5 If Y/PY/NI to 4.4: Is it likely that assessment of the outcome was influenced by knowledge of intervention received?			NA
	Risk of bias judgement			Low	The method of measuring the outcome was not inappropriate AND The measurement or ascertainment of the outcome did not differ between intervention groups AND The assessment of the outcome could not have been influenced by knowledge of the intervention received
Bias in selection of the reported result	5.1 Were the data that produced this result analysed in accordance with a pre-specified analysis plan that was finalized before unblinded outcome data were available for analysis?			N	Primary outcome of evaluation of clinical status was changed from a 6 point ordinal scale to a 7 point ordinal scale.
	5.2 ... multiple eligible outcome measurements (e.g. scales, definitions, time points) within the outcome domain?			PY	Primary outcome was assessed using 6 and 7 point scales, however only 7 point scale is reported
	5.3 ... multiple eligible analyses of the data?			PN	several analysis were done and are reported
	Risk of bias judgement			High	The result being assessed is likely to have been selected, on the basis of the results, from multiple outcome measurements (e.g. scales, definitions, time points) within the outcome domain
Overall bias	Risk of bias judgement			High	High risk in one domain
Unique ID	8	Study ID	Horby RCT	Assessor	APDR RCV
Ref or Label	Horby et al	Aim	assignment to intervention (the 'intention-to-treat' effect)
Experimental	Tocilizumab	Comparator	Standard of care	Source
Outcome	All-cause mortality at 28 days	Results	TCZ 596/2022 VS SOC 694/2094; RR 0.86 (95%IC 0.77-0.96)	Weight	1
Domain	Signalling question			Response	Comments
Bias arising from the randomization process	1.1 Was the allocation sequence random?			Y	Patients who were eligible for randomisation to tocilizumab were assigned to either usual standard of care or usual standard of care plus tocilizumab in a 1:1 ratio using web-based simple (unstratified) randomisation with allocation concealed until after randomisation.
	1.2 Was the allocation sequence concealed until participants were enrolled and assigned to interventions?			Y
	1.3 Did baseline differences between intervention groups suggest a problem with the randomization process?			N	Differences at baseline are minimal.
	Risk of bias judgement			Low	The allocation sequence was adequately concealed AND any baseline differences observed between intervention groups appear to be compatible with chance AND the allocation sequence was random
Bias due to deviations from intended interventions	2.1.Were participants aware of their assigned intervention during the trial?			Y	Participants and local study staff were not masked to the allocated treatment. The steering committee, investigators, and all others involved in the trial were masked to the outcome data during the trial.
	2.2.Were carers and people delivering the interventions aware of participants' assigned intervention during the trial?			Y
	2.3. If Y/PY/NI to 2.1 or 2.2: Were there deviations from the intended intervention that arose because of the experimental context?			N	There were not deviations from the intended inetrventions.
	2.4 If Y/PY to 2.3: Were these deviations likely to have affected the outcome?			NA
	2.5. If Y/PY/NI to 2.4: Were these deviations from intended intervention balanced between groups?			NA
	2.6 Was an appropriate analysis used to estimate the effect of assignment to intervention?			Y	Intention-to-treat comparison analysis.
	2.7 If N/PN/NI to 2.6: Was there potential for a substantial impact (on the result) of the failure to analyse participants in the group to which they were randomized?			NA
	Risk of bias judgement			Low	Participants, carers or people delivering the interventions were aware of intervention groups during the trial AND No deviations from intended intervention arose because of the trial context AND An appropriate analysis was used to estimate the effect of assignment to intervention
Bias due to missing outcome data	3.1 Were data for this outcome available for all, or nearly all, participants randomized?			Y	Outcome data were available for all randomized participants
	3.2 If N/PN/NI to 3.1: Is there evidence that result was not biased by missing outcome data?			NA
	3.3 If N/PN to 3.2: Could missingness in the outcome depend on its true value?			NA
	3.4 If Y/PY/NI to 3.3: Is it likely that missingness in the outcome depended on its true value?			NA
	Risk of bias judgement			Low	Outcome data were available for all, or nearly all, randomized participants
Bias in measurement of the outcome	4.1 Was the method of measuring the outcome inappropriate?			N	Mortality is a hard outcome.
	4.2 Could measurement or ascertainment of the outcome have differed between intervention groups?			N	Mortality is a hard outcome.
	4.3 Were outcome assessors aware of the intervention received by study participants?			N	The steering committee, investigators, and all others involved in the trial were masked to the outcome data during the trial.
	4.4 If Y/PY/NI to 4.3: Could assessment of the outcome have been influenced by knowledge of intervention received?			NA
	4.5 If Y/PY/NI to 4.4: Is it likely that assessment of the outcome was influenced by knowledge of intervention received?			NA
	Risk of bias judgement			Low	The method of measuring the outcome was not inappropriate AND The measurement or ascertainment of the outcome did not differ between intervention groups AND The assessment of the outcome could not have been influenced by knowledge of the intervention received
Bias in selection of the reported result	5.1 Were the data that produced this result analysed in accordance with a pre-specified analysis plan that was finalized before unblinded outcome data were available for analysis?			Y	The primary outcome pre-specified on Methods is the same outcome presented in Results.
	5.2 ... multiple eligible outcome measurements (e.g. scales, definitions, time points) within the outcome domain?			N	There were no multiple eligible outcome measurements within the outcome domain regarding this outcome.
	5.3 ... multiple eligible analyses of the data?			N	There were no multiple eligible analysed of the data regarding this outcome.
	Risk of bias judgement			Low	i. The data were analysed in accordance with a pre-specified plan that was finalized before unblinded outcome data were available for analysis AND ii. The results being assessed in unlikely to have been selected on the basis of the results from multiple outcome measurements within the outcome domain AND iii. Reported outcome data are unlikely to have been selected on the basis of the results from…
Overall bias	Risk of bias judgement			Low	This study is judged to have overall low risk of bias.
Unique ID	9	Study ID	Soin	Assessor	AP
Ref or Label	Soin et al	Aim	assignment to intervention (the 'intention-to-treat' effect)
Experimental	Tocilizumab	Comparator	Standard of care	Source
Outcome	mortality at day 28	Results	RR 0.71 (95%IC 0.34-1.46)	Weight	1
Domain	Signalling question			Response	Comments
Bias arising from the randomization process	1.1 Was the allocation sequence random?			Y	randomisation sequence generated using SAS, also allocation with a pregenerated sequence provides by the investigational medicinal product team
	1.2 Was the allocation sequence concealed until participants were enrolled and assigned to interventions?			Y
	1.3 Did baseline differences between intervention groups suggest a problem with the randomization process?			PY	differences in type 2 diabetes, disease severity, remdesivir usage, ICU
	Risk of bias judgement			Some concerns	The allocation sequence was adequately concealed AND Baseline differences between intervention groups suggest a problem with the randomization process
Bias due to deviations from intended interventions	2.1.Were participants aware of their assigned intervention during the trial?			N	this was an open label study
	2.2.Were carers and people delivering the interventions aware of participants' assigned intervention during the trial?			N
	2.3. If Y/PY/NI to 2.1 or 2.2: Were there deviations from the intended intervention that arose because of the experimental context?			NA
	2.4 If Y/PY to 2.3: Were these deviations likely to have affected the outcome?			NA
	2.5. If Y/PY/NI to 2.4: Were these deviations from intended intervention balanced between groups?			NA
	2.6 Was an appropriate analysis used to estimate the effect of assignment to intervention?			Y	ITT
	2.7 If N/PN/NI to 2.6: Was there potential for a substantial impact (on the result) of the failure to analyse participants in the group to which they were randomized?			NA
	Risk of bias judgement			Low	Participants, carers or people delivering the interventions were aware of intervention groups AND Failures in implementing the intervention could not have affected the outcome
Bias due to missing outcome data	3.1 Were data for this outcome available for all, or nearly all, participants randomized?			Y	all patients have results
	3.2 If N/PN/NI to 3.1: Is there evidence that result was not biased by missing outcome data?			NA
	3.3 If N/PN to 3.2: Could missingness in the outcome depend on its true value?			NA
	3.4 If Y/PY/NI to 3.3: Is it likely that missingness in the outcome depended on its true value?			NA
	Risk of bias judgement			Low	Outcome data were available for all, or nearly all, randomized participants
Bias in measurement of the outcome	4.1 Was the method of measuring the outcome inappropriate?			N	mortality is a hard outcome
	4.2 Could measurement or ascertainment of the outcome have differed between intervention groups?			N	mortality is a hard outcome
	4.3 Were outcome assessors aware of the intervention received by study participants?			Y	this was an open label study
	4.4 If Y/PY/NI to 4.3: Could assessment of the outcome have been influenced by knowledge of intervention received?			N	mortality is a hard outcome
	4.5 If Y/PY/NI to 4.4: Is it likely that assessment of the outcome was influenced by knowledge of intervention received?			NA
	Risk of bias judgement			Low	The method of measuring the outcome was not inappropriate AND The measurement or ascertainment of the outcome did not differ between intervention groups AND The assessment of the outcome could not have been influenced by knowledge of the intervention received
Bias in selection of the reported result	5.1 Were the data that produced this result analysed in accordance with a pre-specified analysis plan that was finalized before unblinded outcome data were available for analysis?			Y	no modification from protocol in CTRI, Indian Registry
	5.2 ... multiple eligible outcome measurements (e.g. scales, definitions, time points) within the outcome domain?			N	all outcomes were measured in the same way in both arms
	5.3 ... multiple eligible analyses of the data?			N	all data is presented
	Risk of bias judgement			Low	The data were analysed in accordance with a pre-specified plan that was finalized before unblinded outcome data were available for analysis AND The result being assessed is unlikely to have been selected, on the basis of the results, from multiple outcome measurements (e.g. scales, definitions, time points) within the outcome domain AND Reported outcome data are unlikely to have been selected, on…
Overall bias	Risk of bias judgement			Some concerns	there is some concerns in the randomisation process

## Sheet: Print_format (PP)
Unique ID		Study ID		Assessor
Ref or Label		Aim	adhering to intervention (the 'per-protocol' effect)	The effect of adhering to intervention…
Experimental		Comparator		Source
Outcome		Results		Weight
Domain	Signalling question			Response	Comments
Bias arising from the randomization process	1.1 Was the allocation sequence random?
	1.2 Was the allocation sequence concealed until participants were enrolled and assigned to interventions?
	1.3 Did baseline differences between intervention groups suggest a problem with the randomization process?
	Risk of bias judgement
Bias due to deviations from intended interventions	2.1 Were participants aware of their assigned intervention during the trial?
	2.2 Were carers and people delivering the interventions aware of participants' assigned intervention during the trial?
	2.3. [If applicable:] If Y/PY/NI to 2.1 or 2.2: Were important non-protocol interventions balanced across intervention groups?
	2.4. [If applicable:] Were there failures in implementing the intervention that could have affected the outcome?
	2.5. [If applicable:] Was there non-adherence to the assigned intervention regimen that could have affected participants’ outcomes?
	2.6. If N/PN/NI to 2.3, or Y/PY/NI to 2.4 or 2.5: Was an appropriate analysis used to estimate the effect of adhering to the intervention?
	Risk of bias judgement
Bias due to missing outcome data	3.1 Were data for this outcome available for all, or nearly all, participants randomized?
	3.2 If N/PN/NI to 3.1: Is there evidence that result was not biased by missing outcome data?
	3.3 If N/PN to 3.2: Could missingness in the outcome depend on its true value?
	3.4 If Y/PY/NI to 3.3: Is it likely that missingness in the outcome depended on its true value?
	Risk of bias judgement
Bias in measurement of the outcome	4.1 Was the method of measuring the outcome inappropriate?
	4.2 Could measurement or ascertainment of the outcome have differed between intervention groups?
	4.3 Were outcome assessors aware of the intervention received by study participants?
	4.4 If Y/PY/NI to 4.3: Could assessment of the outcome have been influenced by knowledge of intervention received?
	4.5 If Y/PY/NI to 4.4: Is it likely that assessment of the outcome was influenced by knowledge of intervention received?
	Risk of bias judgement
Bias in selection of the reported result	5.1 Were the data that produced this result analysed in accordance with a pre-specified analysis plan that was finalized before unblinded outcome data were available for analysis?
	5.2 ... multiple eligible outcome measurements (e.g. scales, definitions, time points) within the outcome domain?
	5.3 ... multiple eligible analyses of the data?
	Risk of bias judgement
Overall bias	Risk of bias judgement

## Sheet: Print_format (ITT)
Unique ID		Study ID		Assessor
Ref or Label		Aim	assignment to intervention (the 'intention-to-treat' effect)
Experimental		Comparator		Source
Outcome		Results		Weight
Domain	Signalling question			Response	Comments
Bias arising from the randomization process	1.1 Was the allocation sequence random?
	1.2 Was the allocation sequence concealed until participants were enrolled and assigned to interventions?
	1.3 Did baseline differences between intervention groups suggest a problem with the randomization process?
	Risk of bias judgement
Bias due to deviations from intended interventions	2.1.Were participants aware of their assigned intervention during the trial?
	2.2.Were carers and people delivering the interventions aware of participants' assigned intervention during the trial?
	2.3. If Y/PY/NI to 2.1 or 2.2: Were there deviations from the intended intervention that arose because of the experimental context?
	2.4 If Y/PY to 2.3: Were these deviations likely to have affected the outcome?
	2.5. If Y/PY/NI to 2.4: Were these deviations from intended intervention balanced between groups?
	2.6 Was an appropriate analysis used to estimate the effect of assignment to intervention?
	2.7 If N/PN/NI to 2.6: Was there potential for a substantial impact (on the result) of the failure to analyse participants in the group to which they were randomized?
	Risk of bias judgement
Bias due to missing outcome data	3.1 Were data for this outcome available for all, or nearly all, participants randomized?
	3.2 If N/PN/NI to 3.1: Is there evidence that result was not biased by missing outcome data?
	3.3 If N/PN to 3.2: Could missingness in the outcome depend on its true value?
	3.4 If Y/PY/NI to 3.3: Is it likely that missingness in the outcome depended on its true value?
	Risk of bias judgement
Bias in measurement of the outcome	4.1 Was the method of measuring the outcome inappropriate?
	4.2 Could measurement or ascertainment of the outcome have differed between intervention groups?
	4.3 Were outcome assessors aware of the intervention received by study participants?
	4.4 If Y/PY/NI to 4.3: Could assessment of the outcome have been influenced by knowledge of intervention received?
	4.5 If Y/PY/NI to 4.4: Is it likely that assessment of the outcome was influenced by knowledge of intervention received?
	Risk of bias judgement
Bias in selection of the reported result	5.1 Were the data that produced this result analysed in accordance with a pre-specified analysis plan that was finalized before unblinded outcome data were available for analysis?
	5.2 ... multiple eligible outcome measurements (e.g. scales, definitions, time points) within the outcome domain?
	5.3 ... multiple eligible analyses of the data?
	Risk of bias judgement
Overall bias	Risk of bias judgement

## Sheet: Function Tab
	Journal article(s) with results of the trial	NA	Yes		1.1 Was the allocation sequence random?		2.1 Were participants aware of their assigned intervention during the trial?	2.1 Were participants aware of their assigned intervention during the trial?		3.1 Were data for this outcome available for all, or nearly all, participants randomized?	Individually Randomized, Parallel Group Trials	4.1 Was the method of measuring the outcome inappropriate?	assignment to intervention (the 'intention-to-treat' effect)	5.1 Were the data that produced this result analysed in accordance with a pre-specified analysis plan that was finalized before unblinded outcome data were available for analysis?				occurance of non-protocol interventions
NA	Trial protocol	Favours experimental	No (Please include reasons in the note)	Y	1.2 Was the allocation sequence concealed until participants were enrolled and assigned to interventions?	Low	2.2 Were carers and people delivering the interventions aware of participants' assigned intervention during the trial?	2.2 Were carers and people delivering the interventions aware of participants' assigned intervention during the trial?		3.2 If N/PN/NI to 3.1: Is there evidence that the result was not biased by missing outcome data?		4.2 Could measurement or ascertainment of the outcome have differed between intervention groups?	adhering to intervention (the 'per-protocol' effect)	5.2 ... multiple eligible outcome measurements (e.g. scales, definitions, time points) within the outcome domain?				failures in implementing the intervention that could have affected the outcome
Y	Statistical analysis plan (SAP)	Favours comparator		PY	1.3 Did baseline differences between intervention groups suggest a problem with the randomization process?	High	2.3 [if applicable:] If Y/PY/NI to 2.1 or 2.2: Were important non- protocol interventions balanced across intervention groups?	2.3 If Y/PY/NI to 2.1 or 2.2: Were there deviations from the intended intervention that arose because of the experimental context?		3.3 If N/PN to 3.2: Could missingness in the outcome depend on its true value?		4.3 If N/PN/NI to 4.1 and 4.2: Were outcome assessors aware of the intervention received by study participants?		5.3 ... multiple eligible analyses of the data?				non-adherence to their assigned intervention by trial participants
PY	Non-commercial trial registry record (e.g. ClinicalTrials.gov record)	Towards null		PN		Some concerns	2.4 [if applicable:] Were there failures in implementing the intervention that could have affected the outcome?	2.4 If Y/PY to 2.3: Were these deviations likely to have affected the outcome?		3.4 If Y/PY/NI to 3.3: Is it likely that missingness in the outcome depended on its true value?		4.4 If Y/PY/NI to 4.3: Could assessment of the outcome have been influenced by knowledge of intervention received?
PN	Company-owned trial registry record (e.g. GSK Clinical Study Register record)	Away from null		N			2.5 [if applicable:] Was there non-adherence to the assigned intervention regimen that could have affected participants’ outcomes?	2.5. If Y/PY/NI to 2.4: Were these deviations from intended intervention balanced between groups?				4.5 If Y/PY/NI to 4.4: Is it likely that assessment of the outcome was influenced by knowledge of intervention received?
N	“Grey literature” (e.g. unpublished thesis)	Unpredictable		NI			2.6 If N/PN/NI to 2.3, or Y/PY/NI to 2.4 or 2.5: Was an appropriate analysis used to estimate the effect of adhering to the intervention?	2.6 Was an appropriate analysis used to estimate the effect of assignment to intervention?
NI	Conference abstract(s) about the trial							2.7 If N/PN/NI to 2.6: Was there potential for a substantial impact (on the result) of the failure to analyse participants in the group to which they were randomized?
	Regulatory document (e.g. Clinical Study Report, Drug Approval Package)
	Research ethics application
	Grant database summary (e.g. NIH RePORTER, UKRI Gateway to Research)
	Personal communication with trialist
	Personal communication with the sponsor
