# Supplementary material for: Efficacy and harms of tocilizumab for the treatment of COVID-19 patients: A systematic review and meta-analysis
Source: PLoS One. 2022 Jun 3;17(6):e0269368. doi: 10.1371/journal.pone.0269368 (PMC9165853; doi:10.1371/journal.pone.0269368)
Supplement: S4 File — (XLSX) [file pone.0269368.s004.xlsx]

## Sheet: Toci COVID-19 AVH2.27.21 AP&AVH
study	design	rob	severity	mortalitytcz	mortalitytczn	mortalityco	mortalitycon	bacteremiatcz	bacteremiatczn	bacteremiaco	bacteremiacon	clinimprovtcz	clinimprovtczn	clinimprovco	clinimprovcon	clinworstcz	clinworstczn	clinworsco	clinworscon	hoplostczm	hoplostczsd	hoplostczn	hosploscom	hosploscosd	hosploscon	advevetcz	advevetczn	adveveco	advevecon	seradvevetcz	seradvevetczn	seradveveco	seradvevecon	thromtcz	thromtczn	thromco	thromcon	neutroptcz	neutroptczn	neutropco	neutropcon	bleedtcz	bleedtczn	bleedco	bleedcon	mvtcz	mvtczn	mvco	mvcon
Hermine 2020	RCT	low risk	moderate	7	63	8	67	4	63	14	67					15	63	24	67							28	63	36	67	20	63	29	67	0	63	3	67	4	63	0	67
Rosas 2021	RCT	some concerns	moderate plus severe	58	294	28	144	113	295	58	143					53	183	38	90							228	295	116	143	103	295	55	143									45	295	16	143	51	183	33	90
Salvarani 2020	RCT	some concerns	moderate plus severe	1	60	1	63	1	60	4	63	34	60	36	63	17	60	17	63							14	60	7	63	0	60	0	63					3	60	0	63
Stone 2020	RCT	some concerns	moderate	9	161	3	81	13	161	14	81	147	161	72	81	31	161	14	81											11	161	3	81	4	161	5	81	22	161	1	81	0	161	1	81	11	161	8	81
Salama 2020	RCT	some concerns	moderate plus severe	26	249	11	128	25	259	16	129									6.25	0.74	259	7.75	1.48	129	127	259	29	129	38	259	25	129													20	249	16	128
Gordon 2021	RCT	some concerns	severe	98	350	142	397	1	353	0	402																			9	353	11	402	0	353	7	402					5	353	4	402	84	242	116	273
Veiga 2020	RCT	high risk	moderate plus severe	14	65	6	64	10	67	10	62									11.3	8	67	14.7	8.2	62	29	67	21	62	11	67	7	62	3	67	4	62	1	67	0	62	1	67	1	62	4	67	4	62
Horby 2020	RCT	low risk	moderate plus severe	596	2022	694	2094	6	2022	9	2094									20		2022	28		2094	204	2022	254	2094	3	2022	0	2094													215	1754	273	1800
Soin 2021	RCT	some concerns	moderate plus severe	11	91	15	88	6	91	5	89					8	91	11	88							33	91	22	89	18	91	15	89	1	91	0	89									14	91	13	88
Biran 2020	IPTW Cohort	serious risk	severe	102	210	256	420	18	210	33	420
Gupta 2020	IPTW Cohort	moderate risk	severe	125	433	1419	3491	140	433	1085	3491																							46	433	342	3491
Somers 2020	IPTW Cohort	serious risk	severe	14	78	27	74	42	78	20	74	61	78	57	74					22.6	16.3	78	22.65	9.04	74
Rodriguez-Bano 2020	IPTW Cohort	serious risk	moderate	2	88	41	344	11	88	36	339																															1	88	2	341	6	88	20	344
Chilimuri 2020	IPTW Cohort	serious risk	moderate plus severe	11	67	353	934
Rossi 2020	IPTW Cohort	moderate risk	moderate	23	106	61	138
Martinez-Sanz 2020	IPTW Cohort	serious risk	unspecified	61	260	120	969													13.5	5.93	260	7.75	3.7	969
Hill 2020	IPTW Cohort	moderate risk	moderate plus severe	9	43	15	45	13	43	7	45	27	43	29	45	12	43	15	45															4	43	2	45	0	43	0	45					3	43	0	45
Roumier 2020	IPTW Cohort	serious risk	moderate	6	49	8	47	11	49	18	47	33	49	23	47																			8	49	5	47	17	49	0	47					22	49	40	47
[truncated: 4 more columns]
